# Supplementary material for: Systematic Characterization and Property Enhancement of Recycled PE Flexible Film Packaging
Source: Polymers (Basel). 2025 Sep 13;17(18):2475. doi: 10.3390/polym17182475 (PMC12473179; doi:10.3390/polym17182475)
Supplement: Supplementary file 1 [file polymers-17-02475-s001.zip]

Archive with 1 entries (1 files):
- polymers-3774021-supplementary.pdf
